# Supplementary material for: GAGA Regulates Border Cell Migration in Drosophila
Source: Int J Mol Sci. 2020 Oct 10;21(20):7468. doi: 10.3390/ijms21207468 (PMC7589894; doi:10.3390/ijms21207468)
Supplement: Supplementary file 1 [file ijms-21-07468-s001.zip]

Archive with 3 entries (3 files):
- Supplementary Figure 1.pdf
- Supplementary Table 1.pdf
- Supplementary Table 2.pdf
